# Supplementary material for: Marfan Syndrome beyond Aortic Root—Phenotyping Using Cardiovascular Magnetic Resonance Imaging and Clinical Implications
Source: Medicina (Kaunas). 2023 May 14;59(5):942. doi: 10.3390/medicina59050942 (PMC10223153; doi:10.3390/medicina59050942)
Supplement: Supplementary file 1 [file medicina-59-00942-s001.zip]

Archive with 6 entries (6 files):
- Video S1.gif
- Video S2.gif
- Video S3.gif
- Video S4.gif
- Video S5.gif
- Video S6.gif
